# Supplementary material for: Endogenous Causes of Obturator Nerve Entrapment: Literature Review and Proposal of a Treatment Algorithm
Source: J Clin Med. 2025 Mar 18;14(6):2068. doi: 10.3390/jcm14062068 (PMC11943024; doi:10.3390/jcm14062068)
Supplement: Supplementary file 1 [file jcm-14-02068-s001.zip]

Archive with 1 entries (1 files):
- jcm-3494842-supplementary.pdf
